# Supplementary material for: Human Population Density and Extinction Risk in the World's Carnivores
Source: PLoS Biol. 2004 Jul 13;2(7):e197. doi: 10.1371/journal.pbio.0020197 (PMC449851; doi:10.1371/journal.pbio.0020197)
Supplement: Dataset S1 — (1 KB TDS). [file pbio.0020197.sd001.tds]

variable name	transformation	definition
IUCN2000	none	IUCN Red List 2000 rating
HPD_mean	ln	mean human population density across the species' range, people/sq km
HPD_02	logit	% of species' range with HPD at least 2 people/sq km
HPD_05	logit	% of species' range with HPD at least 5 people/sq km
HPD_10	logit	% of species' range with HPD at least 10 people/sq km
HPD_20	logit	% of species' range with HPD at least 20 people/sq km
HPD_50	logit	% of species' range with HPD at least 50 people/sq km
HPD_100	logit	% of species' range with HPD at least 100 people/sq km
AET_mean	ln	mean Actual Evapotranspiration across species' range
grange	ln	geographic range size, sq km
mass	ln	adult body mass, grams
ibi	ln	interbirth interval, days
hrange	ln	home range size, hectares
popden	ln	population density, individuals/sq km
gest	ln	gestation length, days
litsize	ln	litter size, individuals
asm	ln	age at sexual maturity, days
gpsize	ln	group size, individuals
diet	none	trophic level
social	none	social (1) or solitary (0)
diurnal	none	diurnal (1) or not (0)
island	none	island endemic (1) or not (0)
