# Supplementary material for: Human Population Density and Extinction Risk in the World's Carnivores
Source: PLoS Biol. 2004 Jul 13;2(7):e197. doi: 10.1371/journal.pbio.0020197 (PMC449851; doi:10.1371/journal.pbio.0020197)
Supplement: Dataset S2 — (38 KB TDS). [file pbio.0020197.sd002.tds]

species	IUCN2000	HPD_mean	HPD_02	HPD_05	HPD_10	HPD_20	HPD_50	HPD_100	AET_mean	grange	mass	ibi	hrange	popden	gest	litsize	asm	gpsize	diet	social	diurnal	island
Acinonyx jubatus		2.930660277	1.137057031	0.36924013	-0.400373682	-1.203250522	-2.582131393	-3.438298175	4.449062426	15.8105106	10.7879753	6.36741502	10.2349926	-4.2685582	4.52720864	1.33500107	6.63009885	0	3	0	1	0
Alopex lagopus	0	0.576613364	-2.148420265	-3.025157548	-3.659185687	-4.417828415	-5.637898319	-6.358845138	3.453141298	15.9455106	8.10751528	5.90263333	7.13089883	-2.45	3.98248147	1.96009478	5.70684246	1.09861229	3	1	0	0
Amblonyx cinereus	1	5.115055368	3.774887241	2.441898705	1.615390312	0.945935448	0.145470513	-0.491509834	5.160967263	15.8485106	8.30770528				4.12713439				2	1	0	0
Aonyx capensis	0	3.520164901	2.066211229	1.119523675	0.297082846	-0.514316497	-1.656057823	-2.560621517	4.884898209	16.3095106	9.67083528		6.88755257	0.42526774	4.14313473	0.91629073	5.8998973	0.69314718	2	0	0	0
Aonyx congicus	1	2.603430152	1.450895131	0.332330372	-0.749193865	-1.830174197	-3.177267358	-3.992065713	5.25096367	14.4915106	9.66775528				4.11087386	0.91629073	5.89989735	0	2	0	0	0
Arctictis binturong	0	4.448165437	3.953378191	2.173554833	1.213783675	0.396512497	-0.607243837	-1.632846003	5.255514244	13.1025106	9.41220528	5.86873178			4.50755736	0.91228271	6.83195357		1	0	0	0
Arctocephalus australis	0										11.6257553						7.509335266			1		0
Arctocephalus forsteri	0										11.5217553								3			1
Arctocephalus galapagoensis	2										10.7257553	5.90263333								1		1
Arctocephalus gazella	0										11.4717553	5.90263333					7.868407334		3	1		0
Arctocephalus pusillus	0										12.3887553	5.90263333			5.497168225		8.140607043			1		0
Arctocephalus tropicalis	0										11.4087553	5.90263333					8.145912095		3	1		0
Arctogalidia trivirgata	0	4.303929949	3.289080084	1.889890525	1.027205417	0.19864845	-0.829878576	-1.851419306	5.25859893	10.4635107	7.79533528				3.80666249	1.02961942	6.95654544		1	0	0	0
Arctonyx collaris	0	5.47478851	3.715495761	2.87802191	2.075963281	1.641735124	1.058557895	0.433927573	4.970944604	15.3985106	9.24632528				3.73766962	1.09861229			1		0	0
Atelocynus microtis		1.769854634	-0.426104661	-1.207574558	-1.975613038	-2.715242955	-4.130756848	-5.190970753	5.289851633	15.5745106	9.10775528									0	0	0
Atilax paludinosus	0	3.441379171	1.917615579	0.933415981	0.113442006	-0.671098037	-1.776378367	-2.631522187	4.966739135	16.2355106	8.21730528	5.20948615	3.988984047			0.91629073		0	2	0	0	0
Bassaricyon alleni	0	0.717839793	-1.377926111	-2.273597556	-4.304065119	-5.003946306	-6.906754779	-6.906754779	5.393900236	13.2925106										0		0
Bassaricyon beddardi	1	-0.301105093	-2.220755075	-6.906754779	-6.906754779	-6.906754779	-6.906754779	-6.906754779	5.487055791	12.3325106												0
Bassaricyon gabbii	1	3.641787847	0.63285495	0.174022754	-0.219747962	-0.698812918	-1.916057186	-2.96447973	5.285986655	13.1975106	7.37775528				4.29387825	0	6.46146818		1		0	0
Bassariscus astutus	0	3.546739687	0.506043566	-0.3835233	-1.054001858	-1.577306634	-2.305565721	-2.943015491	4.370365153	15.0625106	6.89435528	5.90263333	4.94164242	1.1249296	3.95124372	1.09861229	5.70378247	0	1	0	0	0
Bassariscus sumichrasti	1	4.658331734	3.718438256	2.112964234	1.178654994	0.356674944	-0.947381319	-2.063002815	5.127339229	12.8845105	7.11395528		2.99573227			0.69314718			1	0	0	0
Bdeogale crassicauda	0	3.47010136	2.968440131	1.646928521	0.723245211	-0.192974121	-2.011821354	-3.046425388	4.827008886	13.7815106	7.31213528					0		0	2	0	0	0
Bdeogale nigripes	0	2.684440335	1.577288186	0.353390869	-0.772483923	-1.684339221	-2.842458402	-3.740641389	5.305943216	14.2975106	8.00775528								2			0
Callorhinus ursinus	2										11.5447553	5.90263333								1		0
Canis adustus	0	3.358289881	2.058661573	1.039219237	0.190130337	-0.735444234	-1.958299392	-2.792279935	4.883173066	15.6735106	9.16429528		8.90923528	0	4.14788533	1.5789787	5.57310009	0.69314718	1	0	0	0
Canis aureus	0	4.295787687	0.657305764	0.267615375	-0.039787448	-0.451803289	-1.028564008	-1.534384824	4.081119157	17.2125106	9.13849528	5.90263333	5.52146092	-2.2	4.13115854	1.62924054	5.79909265	0.99325177	1	1	0	0
Canis latrans	0	2.991724252	-0.737425015	-1.169119671	-1.624202029	-2.11702822	-2.948575619	-3.549617387	4.153716635	16.6575106	9.38325528	5.90263333	8.3428398	-0.1625189	4.13115854	1.75785792	5.89989735	1.48160454	3	1	0	0
Canis lupus	0	3.280911216	-0.486465154	-0.883951784	-1.267873472	-1.652222053	-2.24936939	-2.799869839	3.736247179	17.8485106	10.4188153	5.90263333	10.5713169	-3.912023	4.14313473	1.74919985	6.74551121	2.19722458	3	1	0	0
Canis mesomelas	0	3.222070716	1.192614912	0.306216723	-0.445695796	-1.065551426	-2.051089817	-2.924378126	4.505328856	15.0315106	8.93638528	5.61495126	7.54960917	-1.0642109	4.09434456	1.55814462	5.97126184	1.06471074	1	1	0	0
Canis simensis	4	4.536462988	6.906754779	6.906754779	6.906754779	6.906754779	0.693147181	-0.693147181	4.857227671	9.90351055	9.61863528	5.90263333	6.83094653	-1.1370826	4.10264337	1.48160454	6.59304453	1.94591015	3	1	0	0
Caracal caracal	0	3.574309999	0.902048375	0.281607642	-0.271873966	-0.830045843	-1.72717302	-2.47251028	4.136277939	16.7595106	9.28482528	5.72031178	8.64882415	-1.6	4.33729074	0.81093022	6.11751223	0	3	0	0	0
Catopuma temminckii	1	4.71160013	3.422588572	2.533142951	1.664862444	1.136613407	0.27372372	-0.604593783	5.113727238	14.7935106	9.37160528				4.38825718	0.13453089	6.46302946		3	0	0	0
Cerdocyon thous	0	3.325036021	0.92812519	0.179840166	-0.486532931	-1.181561372	-2.478052613	-3.364673451	5.117418797	15.6605106	8.74313528	5.61495126	6.55108034	1.38629436	4.02535169	1.13140211	5.74915966	1.25276297	1	0	0	0
Chrotogale owstoni	2	5.036	3.871201011	2.995732274	1.791759469	1.053761723	0.068053463	-0.723918839	5.045	13.0715106	8.09724528				4.17438727	0.91629073	6.46146818		1	0	0	0
Chrysocyon brachyurus	1	3.051639905	0.964680656	0.139274521	-0.538734414	-1.302235016	-2.726742334	-3.820974004	5.080260854	14.9395106	10.0387853	5.90263333	7.82404601	-2.6	4.14788533	0.64185389	6.24647094	0.69314718	1	0	0	0
Civettictis civetta	0	3.434632158	1.933269009	0.924633594	0.113901916	-0.666013733	-1.776698944	-2.615656399	4.979406031	9.30551054	9.40025528	5.61495126			4.22683375	1.09861229	5.89989735	0	1	0	0	0
Conepatus chinga	0	2.738902665	0.75859709	-0.057448227	-0.967706717	-1.841920436	-3.278460234	-4.500664006	4.627362113	15.0885106	7.52059528		5.267858159					0	1	0	0	0
Conepatus humboldtii	0	1.022450928	-1.409824859	-2.207587364	-2.35477084	-3.254886262	-5.774551546	-5.774551546	3.736654818	14.1885106			3.55534806							0	0	0
Conepatus leuconotus	0	3.647536491	0.814559984	0.055140759	-0.478612003	-0.922473132	-1.735033488	-2.595017768	4.530826955	12.7655106	8.12775528					1.09861229						0
Conepatus mesoleucus	0	3.015	0.136911678	-0.693147181	-1.159841375	-1.613228189	-2.401341571	-3.152078344	4.418	14.4865106	7.60575528				4.10264337	1.22866542						0
Conepatus semistriatus	0	3.932609639	3.152078344	1.844601951	0.862461152	-0.031748698	-1.436657471	-2.495269437	5.014069391	15.3875106	8.10771528		3.970291914						1		0	0
Crocuta crocuta	2	3.283914221	1.893168972	0.886887395	0.048669397	-0.810260199	-2.000263512	-2.84683095	4.763839214	16.2995106	11.0907753	6.25094003	10.933107	-1.7148	4.70048037	0.69314718	6.81673588	2.07944154	3	1	0	0
Crossarchus alexandri	0	2.782539053	2.754570217	0.567984038	-0.670888711	-1.539584085	-2.616483008	-3.345508476	5.39979937	13.7335106	7.31775528								1	1		0
Crossarchus ansorgei	0	2.074429	2.730029108	0.575364145	-1.18029032	-2.944438979	-6.906754779	-6.906754779	5.431207929	13.5925106	6.90775528							2.99573227	1	1		0
Crossarchus obscurus	0	3.92316075	3.496507561	2.795755782	2.112231365	1.05121005	-0.703958097	-2.189256408	5.277675787	14.1055106	7.15453528	4.80402104			4.15888308	1.38629436	5.6167711	2.7080502	1	1	1	0
Cynictis penicillata	0	2.543175558	-0.157903029	-1.011600912	-1.698073986	-2.35344351	-2.937838295	-3.657130756	4.20913349	14.4955106	6.48455528	5.90263333	1.60943791	3.9	3.91701055	0.91629073	5.6149512	1.60943791	2	1	1	0
Cynogale bennettii	3	3.616846251	3.912023005	2.140066163	1.430746125	0.175890666	-1.122142786	-2.890371758	5.493637409	12.2835106	8.32666528					0.69314718			1	0		0
Cystophora cristata	0										12.8147553	5.90263333			5.501258211	0	7.28619171					0
Dologale dybowskii	0	3.46260601	2.164963715	0.460524885	-0.102278848	-0.338975367	-1.359143372	-2.095970844	5.289538949	12.7395106	5.98775528					1.38629436						0
Dusicyon australis	5	-1.720794144	-6.906754779	-6.906754779	-6.906754779	-6.906754779	-6.906754779	-6.906754779		9.39251025									3			1
Eira barbara	0	3.175968324	0.144205924	-0.44948479	-0.990134562	-1.525225163	-2.584977224	-3.466675311	5.238646977	16.0695106	8.31385528	5.90263333	6.80239476	0	4.15888308	1.25276297		0	3	0	0	0
Enhydra lutris	3									12.1755105	10.2218853		5.52146092	1.06	4.17438727	0.00995033	7.14235068	1.79175947	3	1	1	0
Erig-9thus barbatus	0										12.4187553	6.30809844										0
Eumetopias jubatus	3										13.3637553	5.90263333			5.869296913	0				3	1	0
Felis bieti		3.871409323	1.16820558	0.552068582	-0.283943752	-0.751416089	-1.394326533	-2.1690537	3.816661224	12.5775106	8.60775528					1.09861229		0	3	0	0	0
Felis chaus	0	5.098157652	2.589609054	2.259460666	1.563728104	1.020723819	0.206997475	-0.41596322	4.448099915	15.9545106	8.73980528	5.12247478		-0.7067545	4.17822605	1.06129819	5.97377388	0	3	0	0	0
Felis margarita	0	2.17702187	-0.45315677	-1.163570185	-1.767738251	-2.558088267	-3.831209391	-4.546066147	2.786405332	15.5015106	7.83069528	5.20948615			4.11087386	1.09861229	5.83677756		3		0	0
Felis nigripes	0	2.000127735	-0.243718949	-1.155520421	-2.123893299	-2.843540458	-3.627668723	-4.808927024	4.137084716	13.7645106	7.26483528	5.90263333	7.09007684	-2.49	4.18205014	0.55331024	6.1799009		3	0	0	0
Felis silvestris	0	3.574590308	1.254434371	0.507484398	-0.089893353	-0.700337224	-1.58436927	-2.494374624	4.249908529	17.3465106	8.32997528	5.72031178	5.11140892	-0.4581454	4.12390336	1.20902727	5.73220492	0	3	0	0	0
Galerella flavescens	0	1.562346305	0.441832752	-0.872488109	-0.87248811	-6.906754779	-6.906754779	-6.906754779	4.402087807	12.8535106												0
Galerella pulverulenta	0	2.696652156	-0.051293294	-0.78845736	-1.466337069	-1.871802177	-2.708050201	-3.663561646	4.052509902	13.4035106	6.70965528		2.89037176			0.91629073			3	0	1	0
Galerella sanguinea	0	3.263849191	1.725018304	0.808566229	-0.043419992	-0.878864326	-2.017981743	-2.895122361	4.843233876	16.4495106	6.20035529		4.31748811		4.09434456	1.09861229	5.89989735	0	1	0	0	0
Galictis cuja	0	3.222070716	0.653996273	-0.028404276	-0.769588878	-1.553674338	-2.831960996	-3.772155794	4.745940316	15.7935106	7.39445528								3	0	1	0
Galictis vittata	0	2.525728644	-0.202899109	-0.849191111	-1.47098444	-2.059307778	-3.209064067	-4.087220481	5.266078225	15.8545106	7.79775528		6.04025471			0.69314718			3	0	0	0
Galidia elegans	2	3.271088696	6.906754779	1.488077055	0.773189887	0.211309094	-1.887069649	-6.906754779	5.146523075	12.0665105	6.69775528	5.90263333	3.13549422	2.01	4.41884061	0	6.59304453	1.09861229	1	1	1	1
Galidictis fasciata	2	3.384729189	6.906754779	3.401197382	1.232143679	0.597837001	-1.648658626	-6.906754779	5.214408445	11.2255106						0			3	1	0	1
Genetta abyssinica		3.998567607	6.906754779	2.406125772	1.108662625	0.287682072	-0.773189888	-1.414732296	4.494441957	13.3535106	7.08775528											0
Genetta angolensis	0	2.863343086	1.551598664	0.645622039	-0.289375553	-1.195814617	-2.840923482	-3.510051787	4.839799522	13.8425106	7.64775528										0	0
Genetta genetta	0	3.39718936	1.15518264	0.394582709	-0.196225426	-0.863821935	-1.85011264	-2.679290049	4.421354313	13.0305106	7.55276528	5.20948615	7.60090246	-1.469676	4.27388448	1.25276297	7.28619171	0	1	0	0	0
Genetta johnstoni		3.353756307	2.545531272	1.77070606	1.074514735	-0.182321557	-1.504077397	-3.277144733	5.301133398	14.6705106												0
Genetta maculata	0	3.376221396	1.94134856	0.926826931	0.050363999	-0.751702122	-1.863672051	-2.704287262	4.97986676	16.1945106	7.82375528					0.81093022			1	0	0	0
Genetta servali-9	3	3.374853406	1.871335868	0.715566999	-0.33217462	-1.053149915	-2.030989158	-2.578531909	5.255336794	14.3545106	7.17795528					0.40546511			1	0	0	0
Genetta thierryi	0	3.89345162	6.606650186	2.739436515	1.358492081	0.373681611	-1.06028007	-2.069094073	4.870621987	14.2795106												0
Genetta tigri-9	0	3.978559529	3.347394676	1.07407118	0.185717145	-0.223143551	-0.887303195	-2.228477121	4.689777843	16.2295106	7.60893528				4.24849524	0.91629073			1	0	0	0
Genetta victoriae	0	3.061988069	2.36190167	0.229574442	-0.714653384	-1.16315081	-2.429476845	-3.106080331	5.396595864	13.0305106	7.82775528											0
Gulo gulo	2	1.029619417	-1.761807834	-2.576181079	-3.484164729	-4.301890917	-5.06674554	-5.663080205	3.571612223	16.9045106	9.46070528	6.71356355	10.6090573	-5.2287711	3.55534806	1.02961942	6.44571982	0	3	0	0	0
Halichoerus grypus	3										12.2847553	5.90263333										0
Helarctos malayanus		4.321081649	3.979058407	2.167331047	1.200222463	0.411657078	-0.574719607	-1.503321253	5.277497122	14.6475106	10.5457553		7.31322039		4.56434819	0.43825493		0	0	0	0	0
Helogale hirtula	0	2.706715978	1.939243458	0.457983142	-0.617161275	-1.619729598	-2.48490665	-3.758288905	4.469569225	13.0895106	5.66675528									1		0
Helogale parvula	0	3.276389731	1.873289903	0.771938324	-0.100298128	-0.918690253	-2.077034802	-2.822831847	4.727812507	15.8165106	5.55235529	4.80402104	3.29583687	2.35137526	3.93182563	1.32175584	6.10924758	2.18605128	2	1	1	0
Hemigalus derbyanus	0	3.860519163	4.156648446	1.837161125	1.004701689	0.153453573	-0.90371195	-2.25878247	5.404558494	11.9255106	7.68023528					0.69314718					0	0
Herpailurus yaguarondi	0	3.003204288	0.221547948	-0.428057431	-1.011397515	-1.626721108	-2.753935766	-3.677524912	5.176364399	16.4205106	8.74936528		8.27849777		4.29387825	0.66452722	6.81892407	0	3	0	0	0
Herpestes brachyurus	0	3.783734985	4.079955825	1.754980218	0.980829252	0.093434007	-0.968476485	-2.363545793	5.412944316	14.9315106	7.35549528					1.25276297			1			0
Herpestes edwardsii	0	5.696892124	6.906754779	3.954443721	3.286128044	2.802114275	1.942332328	1.179680112	4.594300322	12.2065105	7.12237528				4.10264337	1.09861229	5.59842196	0	1	0	1	0
Herpestes ichneumon	0	3.749504076	1.781242068	0.964209436	0.272234912	-0.433774691	-1.429727323	-2.245607658	4.753064191	16.3295106	8.03134528	5.90263333	5.7365723	0	4.14313473	1.06471074		0	2	1	0	0
Herpestes javanicus	0	5.139321635	4.789157022	3.114369645	1.893676564	1.067241409	0.101477016	-0.546308978	4.624815938	12.0255106	6.65435528	4.80402104	4.0195787	2.56494936	3.8286414	1.16315081	5.89989735	0	2	0		0
Herpestes -9so	0	2.80578169	1.495027561	0.271258997	-0.828692671	-1.681758574	-2.965273066	-3.977810746	5.32692426	13.8135106	8.00725528		2.48490665						2	0	1	0
Herpestes palustris	3									12.7005106	6.47235527											0
Herpestes semitorquatus	0	3.299533728	2.756840365	0.784118959	0.209720531	-0.784118959	-1.627456418	-2.319114395	5.501319433	13.1785106												1
Herpestes smithii	0	5.488110938	6.906754779	6.906754779	6.906754779	6.906754779	3.17805383	1.84582669	4.764692129	14.5335106	7.37723528					0.91629073		0.69314718	1	0	0	0
Herpestes urva	0	5.212323653	4.829202231	3.832258037	2.511032958	1.71259948	0.900882107	0.248622637	5.051796431	14.4865106	7.81690528				4.12713439	1.09861229		0	1	1	0	0
Herpestes vitticollis	0	5.525253716	6.906754779	6.906754779	6.906754779	6.906754779	3.417726684	2.451005098	5.082763689	12.9575106	7.86214528					1.09861229		0		0	0	0
Hyae-9 hyae-9	1	3.976686519	0.614041464	0.118843866	-0.280375221	-0.742146791	-1.378626969	-1.855259427	3.830422418	16.9575106	10.5087553	5.61495126	10.2715969		4.48300255	0.89608802	6.71052311	0.69314718	1	0	0	0
Hydrurga leptonyx	0										13.0167553							0	3	0		0
Ichneumia albicauda	0	3.373483543	2.018188295	1.009782531	0.169024527	-0.688028807	-1.860153464	-2.733140711	4.714472921	16.3665106	8.32273528		4.38202663	-0.210721		0.91629073	6.5847913	0	2	0	0	0
Ictonyx libyca	0	2.931726944	-0.602221904	-1.150852469	-1.473667994	-1.887656331	-2.580764925	-3.207140569	3.300076016	15.1475106	5.4177553				3.61091791	0.69314718			1	0	0	0
Ictonyx striatus	0	3.153590358	1.298975031	0.44513723	-0.24442355	-1.032617773	-2.156863016	-3.020519785	4.582405015	16.5515106	6.64455527				3.58351894	0.83290912	5.72031178	0	1	0	0	0
Leopardus pardalis	0	3.12544388	0.323768181	-0.314479195	-0.917738007	-1.49857532	-2.591142793	-3.499997966	5.175595907	16.3375106	9.37285528	5.1755846	6.14273412	-0.7558273	4.35027794	0.50409334	6.44751804	0	3	0	0	0
Leopardus tigrinus	1	2.989714201	0.107509899	-0.498918277	-1.061602463	-1.668898734	-2.863832203	-3.743209799	5.235963125	14.8805106	7.89550528				4.05178495	0.40546511			3	0	0	0
Leopardus wiedii	0	3.042615859	0.113642243	-0.5177888	-1.085202442	-1.599136129	-2.711994979	-3.619802347	5.254506535	15.6175106	8.12622528		7.19041218		4.34812508	0.07598591	6.59304453	0	3	0	0	0
Leptailurus serval	0	3.417726684	1.997467959	0.943438591	0.212982211	-0.614939737	-1.777223087	-2.621302294	4.87249903	15.9175106	9.29569528	5.20948615	6.58505179	-0.867500568	4.28874564	0.79922173	6.46146818	0	3	0	0	0
Leptonychotes weddellii	0										12.8417553	5.90263333			5.669018482	0	7.40397475		3	1		0
Lobodon carcinophagus	0										12.3497553	6.59578051					7.15266032					0
Lontra ca-9densis	0	2.461296784	-1.385317321	-1.71151772	-2.164091343	-2.71929476	-3.56945221	-4.081845388	4.010678493	16.5165106	8.90327528	5.90263333		-1.071583616	4.08877352	1.09861229	6.59304453		3	0	0	0
Lontra feli-9	3									13.3045106	8.36590528	5.90263333			4.11903717	0.69314718		0	3	0	1	0
Lontra longicaudis	0	3.098740024	0.022092555	-0.590555135	-1.207729727	-1.725085888	-2.748716541	-3.614771482	5.237956772	16.1845106	8.72955528				4.02535169	0.91629073		0	3	0	0	0
Lontra provocax	3	1.10856262	-1.163894581	-1.847972614	-2.166734408	-3.207381445	-5.883322388	-5.883322388	3.865027829	12.7215105	8.922658299					0.69314718		0	3	0	0	0
Lutra lutra	2	4.36	0.983557365	0.472250997	0.025403294	-0.358783743	-0.918767932	-1.540054645	4.216268642	17.6385106	9.03869528	5.90263333	7.9793389	-2.3025851	4.14841178	0.91629073	6.81673588	1.25276297	3	1	0	0
Lutra maculicollis	2	3.447762851	1.87980222	0.90162145	0.057493212	-0.722832473	-1.72980888	-2.534961255	5.017981577	16.0695106	8.29575528	5.90263333			4.02535169	1.09861229	6.59304453	1.5040774	3	1	0	0
Lutra sumatra-9	2	4.947340444	3.761200116	2.057462635	1.358811713	0.916290732	-0.177806876	-1.145132304	5.313240461	14.0035106	8.77683528								3	0		0
Lutrogale perspicillata	2	5.358565447	4.793031923	3.050243277	2.079441543	1.359950386	0.651761964	0.01525084	5.038094807	15.4255106	8.96646528		6.55108034	-1.51	4.22195569	0.81093022		1.53039471	3	0		0
Lyncodon patagonicus	0	1.235471471	-0.773189888	-1.551102335	-2.240064731	-3.234143297	-5.138735297	-6.906754779	3.920532695	13.7035106											0	0
Lynx ca-9densis	0	0.39877612	-2.479017618	-3.324212244	-3.886918837	-4.471215423	-5.288477446	-5.695624287	3.785838274	15.4365106	9.23552528	5.90263333	7.99331836	-2.3545109	4.20841702	1.2753628	6.53087763	0	3	0	0	0
Lynx lynx	0	3.281891938	-0.189610075	-0.674446469	-1.088612207	-1.496266867	-2.17978572	-2.943954522	3.873113764	16.4225106	9.88260528	5.84252941	9.20816153	-4.0979536	4.22537282	0.74042633	6.52273037	0	3	0	0	0
Lynx rufus	0	3.150168627	0.105674438	-0.5834981	-1.191420784	-1.79377241	-2.665754057	-3.253757029	4.393236074	15.7955106	9.12189528	5.90263333	6.95656476	-1.3875811	4.13516656	1.08180517	6.3851944	0	3	0	0	0
Macrogalidia musschenbroekii	2	3.908	6.906754779	6.906754779	6.906754779	1.203972804	-0.810930216	-2.036881927	5.102	10.2755107	8.34775528								1	0		1
Martes america-9	0	0.048790164	-2.700374462	-3.612780111	-4.203773706	-4.746761118	-5.498533413	-6.088137434	3.803646836	15.9665106	6.75805528	5.90263333	5.07517382	0.16551444	3.27714473	0.95551145	6.14422938	0	3	0	0	0
Martes flavigula	0	4.660226392	3.30126871	2.075947071	1.392136637	0.804946653	0.054964585	-0.809807251	4.948887542	14.3755106	7.72068528					0.91629073			3	0	1	0
Martes foi-9	0	4.419803999	3.043151166	1.986184048	1.367801948	0.773592546	-0.150365315	-1.345472367	4.147580385	16.3895106	7.49775528	5.90263333	4.38202663			1.38629436			1	0	0	0
Martes martes	0	4.062165664	1.323677707	0.650989318	0.232081522	-0.280171109	-1.028587839	-1.9968374	4.017108883	16.0305106	7.25075528	5.90263333	5.01063529	-2.0402208	3.40119738	1.19392247	6.59304453	0.40546511	3	0	0	0
Martes melampus	0	5.896604266	6.906754779	6.906754779	6.906754779	6.906754779	6.906754779	2.031432322	4.616268373	12.2015106	6.90775528											1
Martes pen-9nti	0	1.30833282	-1.553535135	-2.345520981	-2.905355554	-3.60341427	-4.525215194	-4.908119731	4.044197979	15.3215106	8.14786528	5.90263333	7.85941315	-1.72639767	3.40119738	0.99325177	6.59304453	0	3	0	0	0
Martes zibelli-9	0	0.741937345	-1.867627967	-2.924790992	-3.639570275	-3.877628722	-4.326827085	-6.023931737	3.730990218	12.2785106	7.06775528		5.70378247	-1.8096767	3.33220451	1.09861229	6.39692966	0	1	0	0	0
Meles meles	0	4.17	0.893074212	0.301238417	-0.158942302	-0.519703298	-1.092797429	-1.764755925	4.0689447	17.2545106	9.46776528	5.90263333	4.49980967	1.23837423	3.73766962	1.09861229	6.26339826	1.94591015	2	1	0	0
Mellivora capensis	0	3.841385926	1.377983516	0.541654835	-0.13483558	-0.776905063	-1.516806494	-2.01952946	4.577374439	17.1835106	8.98830528	5.20948615				0.91629073		0.53062825	1	0	0	0
Melogale moschata	0	5.628699669	6.906754779	6.29156914	5.596568301	4.33448569	3.313228609	1.679841553	5.041985371	15.0275106	7.59775528								1		0	0
Melogale orientalis	0	7.554140986	6.906754779	6.906754779	6.906754779	6.906754779	6.906754779	6.906754779	5.068904202	11.1565105											0	1
Melogale perso-9ta	0	5.202962186	3.90197267	3.506557897	2.618438043	1.36219681	0.214409871	-0.454255272	5.066334867	14.3815106	7.60075528										0	0
Melursus ursinus	2	5.244969331	6.906754779	3.857214769	3.332204499	2.602689685	1.617736715	0.89705937	4.862065678	11.3735105	11.5089353	7.00124562	7.00867785	-2.3025851		0.58778666		0	0	0	0	0
Mephitis macroura	0	3.997833662	1.336570926	0.417253064	-0.122602323	-0.550376424	-1.390223639	-2.300859467	4.548501417	14.1405106	6.78085528		5.96614673		4.09434456	1.55814462		0	1	0	0	0
Mephitis mephitis	0	3.08190997	-0.358833107	-0.931132128	-1.47227665	-2.054286779	-2.936104019	-3.458125657	4.310482297	16.3715106	7.70720528	5.90263333	6.10924758	1.19	4.14313473	1.79175947	5.73009978	1.5260563	1	0	0	0
Mirounga angustirostris	0										14.6337553	5.90263333			5.815621956	0			3	1	1	0
Mirounga leoni-9	0										14.3927553	5.90263333				0	7.286191714		3	1	1	0
Mo-9chus tropicalis	5										12.2057553											1
Mungos gambianus		3.925136645	4.90342121	3.022299301	1.639743262	0.556810737	-0.96046195	-2.030170493	4.989752083	13.2625105	7.49775528							1.90210753	2			0
Mungos mungo	0	3.309082093	1.845243345	0.839963302	0.009029405	-0.820389608	-1.938193069	-2.820143851	4.773637886	15.8515106	7.09472528		5.48063892	2.45958884	4.07753744	1.33500107	6.18534843	2.41591378	2	1	1	0
Mustela africa-9		0.940007258	-1.033600842	-1.882957671	-3.163112241	-4.087375893	-5.331337578	-6.181395964	5.375667221	13.2655106										0		0
Mustela altaica	0	3.976311495	0.699022904	-0.074508926	-0.50666362	-0.902248795	-1.329093749	-1.858869847	4.161144587	15.2705106	5.1704553	5.90263333			3.68887945	1.38629436		0	3	0	0	0
Mustela erminea	0	2.95	-0.781397135	-1.208318365	-1.59867398	-2.010288933	-2.595990706	-3.325745554	3.698210782	17.5865106	5.29235528	5.90263333	2.30258509	1.25276297	3.52636052	1.53686722	5.81711116	0	3	0	0	0
Mustela eversmannii	0	3.528123675	0.610909082	-0.067698931	-0.700378716	-1.293550414	-1.987608033	-2.713058559	3.909425635	15.0905106		5.90263333			3.67630067	2.2512918	5.6167711		3	0	0	0
Mustela fre-9ta	0	3.562749177	0.390659992	-0.215491847	-0.762309781	-1.318808442	-2.240261661	-2.906303204	4.596826474	16.3215106	5.32945526	5.90263333	2.63905733	2.24070969	3.22882616	1.79175947	5.09169472	0	3	0	0	0
Mustela kathiah	0	5.468903667	4.700480366	3.998200702	3.054001183	1.781288169	1.184554718	0.693147181	4.989248212	13.1865106	5.63475528								3			0
Mustela lutreola	3	3.689878954	1.752626472	0.884824388	0.352853588	-0.428473518	-1.910955134	-3.363739819	4.074252393	12.8265105	6.34775527	5.90263333	2.89037176	-1.39	3.53368656	1.5040774	5.849495	0	3	0	0	0
Mustela nigripes	5	2.401733352	-0.982304327	-1.964468702	-2.698515069	-3.736220235	-3.736220235	-4.144130501		9.10451086	6.78275528		1.94591015	-0.6931472	3.78418963	1.22817749	5.75257264	0	3	0	0	0
Mustela nivalis	0	2.170587161	-0.567778722	-0.941268649	-1.295175388	-1.617055743	-2.189172586	-2.985681938	3.8110816	17.4695106	4.28975522	5.20948615	2.48490665	2.83	3.66356165	1.75785792	4.70254222	0	3	0	0	0
Mustela nudipes	0	4.641212777	4.152164133	1.840549633	1.080429967	0.229310066	-0.703438867	-1.659587696	5.365012935	13.2845106	6.21475529					1.38629436				0		0
Mustela putorius	0	4.307572449	2.788226679	1.557836784	0.906874299	0.168249287	-0.722668205	-1.692924262	4.103613143	15.9305106	6.98405528	5.90263333	4.86753445	-2.3025851	3.71357207	1.79175947		0	3	0	0	0
Mustela sibirica	0	4.101816577	0.289989598	-0.310070601	-0.814333687	-1.127216467	-1.394744549	-1.740868822	4.104908566	16.2725106	6.31265527				3.36729583	1.60943791		0	3	0	0	0
Mustela vison	0	2.602689685	-1.147561077	-1.505204353	-1.95045561	-2.499902679	-3.435745189	-3.94404219	4.084135965	16.5465106	6.84615528	5.90263333	5.24702407	1.03972077	3.36729583	1.60943791	5.91967368	0	3	0	0	0
Mydaus javanensis	0	4.957586073	4.308559483	2.456735773	2.094330152	1.32175584	-0.175890666	-1.295565508	5.404077302	12.9805106	7.82775528								1		0	1
-9ndinia binotata	0	3.560193446	2.033301971	0.936166248	0.056559577	-0.63634467	-1.692118939	-2.433841172	5.186575422	14.7615106	7.88824528	5.20948615	4.29045944	-2.3025851	4.15888308	0.58778666	6.23957428	0	0	0	0	0
-9sua -9rica	0	3.897315377	1.464765977	0.464305608	-0.155702271	-0.693147181	-1.645971656	-2.623056988	4.73532087	14.4455106	8.45347528	5.90263333	3.99095959	3.22761894	4.29728541	1.38629436	6.60405719	2.07944154	1	1	1	0
-9suella olivacea		4.111201679	6.906754779	2.268683541	1.272965676	0.646627165	-0.78845736	-1.466337069	5.300035889	12.2015106									2	1		0
Neofelis nebulosa	2	4.677025623	3.562728169	2.048564303	1.148622708	0.526219001	-0.256541832	-0.935090996	5.207500576	14.8415106	9.72322528			-1.3862944	4.53259949	1.0481958	6.67582322	0	3	0	0	0
Neophoca cinerea	0										12.1547553	6.27992756				0			3	1		1
Nyctereutes procyonoides	0	5.036757778	1.348247455	0.867358714	0.552068584	0.38075814	0.090971778	-0.37206575	4.526724203	15.7595106	8.85955528	5.90263333	5.70378247	-0.69	4.11087386	1.70474809	5.72031178	1.5040774	1	1	0	0
Odobenus rosmarus	0										13.7317553	6.59578051			6.125776885	0			3	1		0
Ommatophoca rossii	0										12.3887553											0
Oncifelis colocolo	0	2.079441542	0.089290046	-0.709445562	-1.572736548	-2.374482832	-3.581135147	-4.669708707	4.708150872	15.1665106	8.51434528			-3.610917913	4.4188406	0.28839016	6.59304453	0	3	0	0	0
Oncifelis geoffroyi	0	2.124653885	0.046117682	-0.590930615	-1.396244695	-2.251291799	-3.596200944	-4.740574823	4.653379229	14.8455106	8.19836528	5.90263333	6.36893834	-2.3897618	4.28013233	0.82826065	6.58336919	0	3	0	0	0
Osbornictis piscivora		2.543961413	1.421385681	-0.488352768	-1.808288775	-1.929909808	-2.818398258	-3.540959324	5.438448806	13.3505106	7.24775528							0	3	0		0
Otaria byronia	0										12.3547553	5.90263333										0
Otocolobus manul	0	2.92905814	0.068022845	-0.583453902	-1.18989569	-1.757073911	-2.423711089	-3.398895885	3.679402186	15.4405106	8.08717528				4.23892579	1.32142245	5.89989735		3		0	0
Otocyon megalotis	0	2.946542029	0.831297519	-0.004739345	-0.798125945	-1.464393906	-2.526048593	-3.390840908	4.4475709	15.5485106	8.30923528	5.49716823	4.76743949	0.54308018	4.11496385	1.25276297	5.89989735	1.25276297	2	1	0	0
Paguma larvata	0	5.050048296	3.46463881	2.216956159	1.568357887	1.136705288	0.452858868	-0.211138605	5.060161695	14.6965106	8.41585528					1.09861229					0	0
Panthera leo	2	3.25347047	1.634376861	0.667746388	-0.099918483	-0.989646542	-2.065936118	-2.815350582	4.867803645	15.7865106	11.9542653	6.41345896	9.15952495	-3.7805406	4.69969334	1.00328359	7.37451383	2.16332303	3	1	0	0
Panthera onca	1	2.132982309	-0.32786982	-1.161157403	-1.895440726	-2.498278387	-3.600168332	-4.63178261	5.281171208	16.0025106	11.2773653	5.90263333	8.74773108	-3.5271619	4.63229885	0.81093022	7.28965861	0	3	0	0	0
Panthera pardus	0	4.507447097	2.052459391	1.195741596	0.536156936	-0.021330421	-0.701381376	-1.214845537	4.784629317	16.9575106	10.6714353	6.5532209	8.34213731	-2.6917536	4.57471098	0.7690183	6.89666524	0	3	0	0	0
Panthera tigris	3	4.986001013	2.866447172	2.163701885	1.562606614	1.215294609	0.430064267	-0.079316755	4.936730378	14.5035106	11.9654853	6.50876914	9.40277591	-3.5937144	4.64005459	1.07689672	7.26397595	0	3	0	0	0
Paracynictis selousi	0	2.796061078	1.072344362	0.191740779	-0.467686133	-1.415073326	-2.728004816	-3.47757036	4.734635825	14.5085106	7.42040528					0.81093022		0.69314718	2	0	0	0
Paradoxurus hermaphroditus	2	5.374398391	4.448516376	2.872556818	2.086932213	1.425659192	0.673295412	0.036518581	5.029352365	14.5695106	7.97869528	5.20948615	1.41424818			1.19392247	5.81413053	0	0	0	0	0
Paradoxurus zeylonensis	0	5.133	6.906754779	6.906754779	6.906754779	6.906754779	2.833213344	1.252762968	5.167	10.2035107	7.84346528					0.91629073					0	1
Parahyae-9 brunnea	0	2.537657215	0.037631068	-0.833729131	-1.61631079	-2.313634929	-2.944438979	-3.47609869	4.263813038	14.6725106	10.6352053	6.27992756	10.33527	-3.912023	4.57471098	0.97455964	6.55108034	1.30833282	1	1	0	0
Pardofelis marmorata		3.958715733	3.591817741	1.914493953	1.034298207	0.22075976	-0.850453433	-2.025453231	5.280443578	14.6995106	7.90323528				4.39444915	0.69314718	6.50727771		3	0	0	0
Phoca fasciata	0										11.3037553	5.90263333										0
Phoca groenlandica	0										11.9497553	5.90263333					7.60464544					0
Phoca hispida	0										11.2827553	5.90263333					7.691656822					0
Phoca largha	0										11.3507553	5.90263333							3			0
Phoca sibirica	1										11.1847553				5.614951261		7.77169953		3			0
Phoca vituli-9	0										11.5577553	5.90263333										0
Poecilogale albinucha	0	3.431079756	2.263324379	1.151755722	0.184038296	-0.722789436	-1.950197401	-2.79519707	4.900001641	14.8565106	5.63135528	5.89989735			3.4657359	0.69314718	6.3630281	0	3	0	0	0
Poia-9 richardsonii	0	2.755569717	1.483118546	0.340268909	-0.649184056	-1.552942079	-2.704120923	-3.908265957	5.334485348	11.6085105	6.35485528			0		0.81093022			1		0	0
Potos flavus	0	3.063390922	0.113944259	-0.494974595	-1.034317936	-1.575246548	-2.62600866	-3.49206311	5.243935096	16.1115106	7.73075528	5.90263333	2.8965068	3.41489687	4.66814499	0.40546511	6.71417053	0	0	0	0	0
Prio-9ilurus bengalensis	0	5.285536032	4.121102011	2.772009851	1.962833147	1.42070932	0.704613318	0.022889283	4.90468201	15.9745106	7.96398528	5.90263333	5.3458084	-1.0788097	4.1766923	1.01160091	6.62007321	0.69314718	3	0	0	0
Prio-9ilurus planiceps	2	3.864302269	4.057565311	2.123591326	1.134544299	0.077189639	-0.905927945	-2.289597897	5.388281463	13.9815106	7.58720528				4.02535169				3	0	0	0
Prio-9ilurus rubiginosus		5.501135754	6.906754779	6.906754779	6.906754779	6.906754779	3.155879973	1.968215907	4.771497853	13.5675106	7.22402528				4.23098011	0.30064911	5.69035945	0	3	0	0	0
Prio-9ilurus viverrinus	1	5.400873955	4.189654742	3.308106959	2.197224577	1.445103394	0.483132921	-0.246620586	5.072526564	14.6615106	9.07181528		6.79076297		4.31970787	0.9407882		0	3	0	0	0
Prionodon linsang	0	4.845367492	4.137829674	2.22161603	1.61597388	0.945000838	-0.218253566	-1.313172096	5.327803351	12.0615106	6.54875528					0.81093022			1	0	0	0
Prionodon pardicolor	0	4.50158587	3.279836525	2.696876901	1.615767045	0.809980097	-0.115919102	-1.155567182	5.069382075	13.7015106	6.39775528					0.69314718			1		0	0
Procyon cancrivorus	0	2.694627181	0.132716116	-0.528605551	-1.163522395	-1.824056263	-3.064725145	-3.938340314	5.220042262	13.3785106	8.97208528					0.91629073			1	0	0	0
Procyon gloveralleni	5	6.395792342	6.906754779	6.906754779	6.906754779	6.906754779	6.906754779	6.906754779		6.90751525									1			1
Procyon lotor	0	3.578227184	0.278790989	-0.337033404	-0.893913971	-1.465665759	-2.356652314	-2.976777388	4.472573214	16.3605106	8.83054528	5.90263333	5.07517382	2.45958884	4.1697612	1.33500107	6.29156914	0	1	0	0	0
Profelis aurata	0	3.115291509	1.84582669	0.809370327	-0.213149022	-1.027442409	-2.231998596	-3.207381445	5.228340082	14.7155106	9.38775528					0.40546511			3		0	0
Proteles cristatus	0	3.18138162	0.988611393	0.186197857	-0.499078058	-1.135722298	-2.032732544	-2.886014453	4.447498314	15.2475106	9.03780528		5.52146092	0	4.55387689	1.02961942		0.26236426	2	0	0	0
Pseudalopex culpaeus	0	2.372111156	0.039367783	-0.61525928	-1.266335047	-1.795109556	-3.079113882	-4.230234283	4.250709931	14.4025106	8.98469528	5.90263333	8.52218073	-0.040063	4.05178495	1.60943791	5.89989735	0	3	0	0	0
Pseudalopex griseus	0	1.663926098	-0.530168587	-1.153962384	-1.718637201	-2.518644789	-4.210645018	-5.831882477	4.003847116	14.1405106	8.34045528			-0.8439701	4.01638302	1.09861229	5.89989735		1	0	0	0
Pseudalopex gymnocercus	0	3.054472769	1.080178587	0.10732902	-0.911400745	-1.948576817	-3.128221457	-4.099095165	4.893412102	15.5915106	8.47845528	5.90263333		0.03922071	4.06044301	1.38629436			3	0	0	0
Pseudalopex sechurae		3.870575816	6.906754779	6.906754779	1.386294361	0.753771802	-1.658228077	-2.442347035	3.334947174	13.2065106	8.40775528									0	0	0
Pseudalopex vetulus		2.582486978	1.430059389	-0.016129382	-1.004053708	-1.89172082	-3.401197382	-4.24645234	5.044147437	13.3985106	8.06775528					1.38629436				0		0
Pteronura brasiliensis	2	1.611435915	-0.598579825	-1.450987573	-2.329342536	-3.026553204	-4.234106505	-5.046456571	5.311421136	15.8825106	10.1857753		7.34548965	-0.16	4.16278172	0.86499744		1.86252854	3	1	1	0
Puma concolor	0	2.907993359	-0.071494458	-0.714516316	-1.284501412	-1.837537431	-2.83598544	-3.667528128	4.892549713	16.6555106	10.8575453	6.36216566	9.36908709	-3.0669905	4.5103099	1.03555415	6.98371867	0	3	0	0	0
Rhynchogale melleri	0	3.214466116	2.624121546	1.15913205	0.089459358	-0.647511886	-2.418978274	-3.294513239	4.806804054	13.8045106	7.84814528					0.69314718			1	0	0	0
Spilogale putorius	0	3.09421922	0.249759858	-0.542005979	-1.301724616	-1.954978637	-2.763838429	-3.289147878	4.41900445	14.7345106	6.48445528	5.49716823	4.15888308	1.61	3.51650823	1.36097655		0	1	0	0	0
Spilogale pygmaea	0	3.555062306	6.906754779	3.496507561	1.021651249	-0.236388778	-1.349926717	-3.496507561	4.731282878	12.4835106	5.560681631				3.87120101	1.38629436		0	2	0	0	0
Suricata suricatta	0	2.253394849	-0.430782916	-1.266227698	-2.050868169	-2.706339337	-3.307552481	-4.222770351	3.996836469	14.0475106	6.60035528				4.34380542	1.38629436	5.66296048	2.48490665	2	1	1	0
Taxidea taxus	0	2.949164638	-0.343408064	-1.081388301	-1.686768027	-2.212890694	-2.953764335	-3.472715797	4.236878023	15.8025106	8.86784528	5.90263333	6.29156914	1.60943791	3.73766962	1.38629436	5.97888576	0.18232156	3	0	0	0
Tremarctos or-9tus	2	3.335769576	2.47730205	1.089309896	-0.097980406	-0.911400747	-2.220755075	-2.825833237	5.114178159	13.4785106	11.5179153					0.54522705		0	0	0	0	0
Urocyon cinereoargenteus	0	3.954124181	1.106996484	0.335780434	-0.346462923	-0.97225796	-1.958155875	-2.617333973	4.617049349	15.8405106	8.22511528	5.90263333	5.54366739	1.64287269	4.14313473	1.33500107	5.77466387	0.69314718	1	0	0	0
Urocyon littoralis	2	1.82	0.438254931	-2.463853241	-2.463853241	-2.772588722	-3.198673118	-6.906754779		8.51751114	7.62775528	5.90263333	3.4657359	1.06266608	3.95124372	0.77472717	5.89989735	0.69314718	1	0	0	0
Ursus americanus	0	1.736951233	-1.752709901	-2.35356105	-2.864612464	-3.462997783	-4.397915363	-4.898031133	3.916373528	16.2685106	11.6584753	6.71356355	8.63052188	-1.469676	4.36097323	0.91629073	7.51425465	0	0	0	1	0
Ursus arctos	0	2.212660385	-1.15468476	-1.677838522	-2.071603093	-2.480836877	-3.144012095	-4.275916928	3.689399319	15.4535106	12.3485653	6.81892407	8.5754621	-2.8387457	4.14313473	0.69314718	7.19893124	0	1	0	0	0
Ursus maritimus	2									14.7595106	12.7845353	6.74993119	10.0151631	-4.2727963	4.12713439	0.64185389	7.43108045	0	3	0	1	0
Ursus thibetanus	2	4.931880645	2.727308018	1.725280214	1.161154135	0.629873067	0.057854793	-0.530628251	4.81510691	15.4825106	11.5169153	5.90263333	6.30991828		4.56434819	0.69314718	7.07834158	0	0	0	0	0
Viverra megaspila	0	4.661645033	3.85400861	2.85130429	1.562710834	0.841028247	-0.094231625	-0.950822715	5.100213928	14.1005106	9.09115528								1	0	0	0
Viverra tangalunga	0	4.07702884	3.924445525	1.737537915	0.972842904	0.08483888	-1.023536262	-2.445060741	5.418723625	11.5525105	8.45775528									0		0
Viverra zibetha	0	5.122415162	3.699120948	2.660563535	1.74130125	1.191702712	0.459628896	-0.257088533	5.044920772	14.8405106	9.09139528				4.34380542	1.02961942				0	0	0
Viverricula indica	0	5.487449015	4.398435389	3.490281575	2.545531268	1.994457329	1.196572216	0.447237291	4.924924889	15.4545106	7.94215528					1.33500107			1	0	0	0
Vormela peregus-9	0	3.454422143	0.743834349	0.184458409	-0.304847338	-0.731782699	-1.818618738	-3.107051333	3.756778728	12.4685106	6.37775528	5.90263333			4.11903717	1.79175947			2	0	0	0
Vulpes bengalensis		5.764124704	6.906754779	5.233778845	3.920171511	3.38667807	2.510077388	1.404072607	4.619911004	15.0475106	7.72775528	5.90263333			3.96081317	1.25276297		0.69314718	1		0	0
Vulpes ca-9		3.440418095	2.305321073	1.934642424	1.152136769	0.26893603	-1.398716881	-3.364738284	3.551308485	14.6215106	6.94075528			0	4.00733319	0.69314718	5.72031178	0.69314718	1	0	0	0
Vulpes chama	0	2.558002205	-0.215305103	-0.946596081	-1.730390526	-2.346233858	-3.038904445	-3.755713133	4.152440499	14.5375106	7.94685528		5.36819834	-1.2039728	3.94158181	1.38629436	5.59842196		1	0	0	0
Vulpes corsac		3.084658483	0.432518156	-0.171519186	-0.829559035	-1.696487958	-2.683020453	-3.289147878	3.508145636	15.7365106	7.86109528	5.90263333			4.00733319	1.80828877	5.7365723		3	1	0	0
Vulpes ferrilata	0	3.122364924	-0.225046501	-0.944672024	-1.458092283	-1.721767097	-1.964214504	-2.23672702	4.136600728	13.7865106	7.75775528				4.00733319	1.25276297			3	1		0
Vulpes pallida		3.09421922	0.987524082	0.184219091	-0.302413219	-0.963406695	-2.201544238	-3.209498663	3.866171719	15.0745106	8.02222528					1.25276297			1	0	0	0
Vulpes rueppelli		2.928523524	-0.134105794	-0.672800236	-0.97383622	-1.469867523	-2.385456657	-3.245523958	4.235680627	15.6435106	7.41175528		8.01961279		3.95124371	0.91629073	5.89989735	0.69314718	3	1	0	0
Vulpes velox	2	1.72455072	-1.252762968	-2.367123614	-3.106080327	-3.526360525	-4.234106505	-4.525405218	4.353452248	14.1805106	7.74115528	5.90263333	6.00366209	-0.6931472	3.95124372	1.47590652	5.70378247	0.69314718	1	0	0	0
Vulpes vulpes	0	3.830161979	-0.125989408	-0.48157844	-0.83009021	-1.168168747	-1.682305125	-2.202240108	3.99183184	18.0585106	8.51452528	5.90263333	6.01615716	0.69314718	3.97029191	1.56861592	5.70082495	1.09861229	3	1	0	0
Vulpes zerda		1.477048724	-1.948160881	-3.362236797	-3.570583229	-3.772969903	-4.262679877	-4.534252386	1.986107034	15.2765106	7.20958528	5.90263333			3.96366624	1.02961942	5.67769704	1.79175947	1	1	0	0
Zalophus californianus	0										12.0947553	6.59578051							3			0
